# Supplementary material for: Mistimed Feeding Disrupts Metabolic Rhythm and Increases Lipid Accumulation of Growing Rabbits in Winter
Source: Animals (Basel). 2025 Feb 27;15(5):692. doi: 10.3390/ani15050692 (PMC11899554; doi:10.3390/ani15050692)
Supplement: Supplementary file 1 [file animals-15-00692-s001.zip]

Archive with 1 entries (1 files):
- animals-3446193-supplementary.pdf
